# Supplementary material for: Genetic Diversity and Population Structure Analysis of the USDA Olive Germplasm Using Genotyping-By-Sequencing (GBS)
Source: Genes (Basel). 2021 Dec 17;12(12):2007. doi: 10.3390/genes12122007 (PMC8701156; doi:10.3390/genes12122007)
Supplement: Supplementary file 1 [file genes-12-02007-s001.zip]

Archive with 1 entries (1 files):
- genes-1505491-supplementary.pdf
